# Supplementary material for: Targeted Delivery of Antifungal Liposomes to Rhizopus delemar
Source: J Fungi (Basel). 2022 Mar 30;8(4):352. doi: 10.3390/jof8040352 (PMC9026866; doi:10.3390/jof8040352)
Supplement: Supplementary file 1 [file jof-08-00352-s001.zip]

Archive with 1 entries (1 files):
- jof-1644546-supplementary.pdf
